# Supplementary material for: Genome-Wide Investigation and Expression Analysis of the Catalase Gene Family in Oat Plants (Avena sativa L.)
Source: Plants (Basel). 2023 Oct 26;12(21):3694. doi: 10.3390/plants12213694 (PMC10650400; doi:10.3390/plants12213694)
Supplement: Supplementary file 1 [file plants-12-03694-s001.zip]

Archive with 1 entries (1 files):
- plants-2601677-supplementary.pptx
